# Supplementary material for: Metagenome-Based Functional Differentiation of Gut Microbiota and Ecological Adaptation Among Geographically Distinct Populations of Przewalski’s Gazelle (Procapra przewalskii)
Source: Microorganisms. 2025 Oct 31;13(11):2513. doi: 10.3390/microorganisms13112513 (PMC12654606; doi:10.3390/microorganisms13112513)
Supplement: Supplementary file 1 [file microorganisms-13-02513-s001.zip]

Archive with 1 entries (1 files):
- microorganisms-3932112-supplementary.pdf
